# Supplementary material for: A Meta-Analysis Examining the Efficacy and Predictors of Change in Mindfulness- and Self-Compassion-Based Interventions (MBSCIs) in Reducing Psychological Distress Among University Students
Source: Eur J Investig Health Psychol Educ. 2026 Mar 27;16(4):47. doi: 10.3390/ejihpe16040047 (PMC13115322; doi:10.3390/ejihpe16040047)
Supplement: Supplementary file 1 [file ejihpe-16-00047-s001.zip]

Archive with 2 entries (2 files):
- ejihpe-4160047-supplementary File S1.pdf
- ejihpe-4160047-supplementary File S2.pdf
